# Supplementary material for: Toward Efficient and Accurate EMRI Parameter Estimation: A Machine Learning-Enhanced MCMC Framework
Source: Research (Wash D C). 2026 Jan 8;9:1055. doi: 10.34133/research.1055 (PMC13229011; doi:10.34133/research.1055)
Supplement: Supplementary 1 — Notes S1 to S4 Figs. S1 to S6 [file research.1055.f1.zip]

Archive with 7 entries (7 files):
- Figure S1.png
- Figure S2.pdf
- Figure S3.pdf
- Figure S4.png
- Figure S5.png
- Figure S6.png
- Supplemental Material.pdf
